# Supplementary material for: Preference of individuals in the treatment strategies of acute myocardial infarction in China: a discrete choice experiment
Source: Health Qual Life Outcomes. 2020 Jul 7;18:217. doi: 10.1186/s12955-020-01466-1 (PMC7339539; doi:10.1186/s12955-020-01466-1)
Supplement: Supplementary file 4 — Additional file 4. [file 12955_2020_1466_MOESM4_ESM.xlsx]

## Sheet: Sheet1
n-	383	Variable	Effect	Std Error	t Ratio		P	WTP		RMB(*10000)		USD
p level:	0.001	Only medication	-0.0904501	0.0455415	-1.9861		0.0477345
		Stent intervention + medication maintenance	0.0127456	0.0455634	0.279733		0.779833	-0.0777045		6.0748		0.896641
		Bypass surgery + medication maintenance	0.0777045	0.045374	1.71254		0.0876073	-0.0127456		0.996428		0.147073
		0.01	0.727168	0.0458454	15.8613		6.53863e-44
		0.2	0.0068791	0.043807	0.157032		0.875302	-0.0379099
		0.4	-0.734047	0.0493045	-14.888		7.08092e-40	-0.037467		2.92911		0.432336
		0	0.207608	0.0453837	4.57451		6.456e-06
		0.08	0.00173825	0.0454226	0.0382684		0.969494
		0.16	-0.209347	0.0461853	-4.53275		7.79414e-06	-0.0260597		2.0373		0.300706
		3 days	0.0781	0.0451307	1.73053		0.0843412
		10 days	0.210523	0.045454	4.63156		4.97985e-06	0.0189176		-1.47894		-0.218292
		18250 days	-0.288623	0.0465739	-6.1971		1.48724e-09	-0.0261945		2.04784		0.302261
		50,000 RMB	0.10625	0.0688337	1.54358		0.123516
		100,000 RMB	0.0504505	0.0691911	0.729148		0.466357	-0.01116
		150,000 RMB	0.0539992	0.0688365	0.784456		0.433257	-0.00522512
		200,000 RMB	-0.061125	0.0692734	-0.882373		0.378129	-0.0111584
		250,000 RMB	-0.149575	0.0700917	-2.13399		0.033478	-0.0127913		reference
